# Supplementary material for: Ataxia-associated DNA repair genes protect the Drosophila mushroom body and locomotor function against glutamate signaling-associated damage
Source: Front Neural Circuits. 2023 Jul 5;17:1148947. doi: 10.3389/fncir.2023.1148947 (PMC10354283; doi:10.3389/fncir.2023.1148947)
Supplement: Supplementary file 2 [file Table_1.XLSX]

## Sheet: Sheet1
ensembl_gene_id	gene	LogFC
ENSG00000139899	CBLN3	427.881
ENSG00000102924	CBLN1	425.465
ENSG00000089199	CHGB	290.707
ENSG00000152977	ZIC1	192.041
ENSG00000162706	CADM3	182.819
ENSG00000241202	ZIC4-AS1	151.645
ENSG00000174788	PCP2	141.81
ENSG00000179456	ZNF238	138.153
ENSG00000162992	NEUROD1	133.641
ENSG00000105143	SLC1A6	120.48
ENSG00000124493	GRM4	108.073
ENSG00000043355	ZIC2	99.1086
ENSG00000099204	ABLIM1	95.6619
ENSG00000225670	CTA-134P22,2	94.7682
ENSG00000145863	GABRA6	86.4091
ENSG00000167460	TPM4	85.0747
ENSG00000189056	RELN	85.0588
ENSG00000135549	PKIB	82.9961
ENSG00000086570	FAT2	80.0494
ENSG00000253230	RP11-403C10,2	78.5182
ENSG00000156299	TIAM1	77.5499
ENSG00000254870	ATP6V1G2-DDX39B	76.8625
ENSG00000257922	RP11-796E2,3	71.9127
ENSG00000180901	KCTD2	69.0377
ENSG00000164708	PGAM2	65.8857
ENSG00000101474	C20orf3	64.5429
ENSG00000051128	HOMER3	61.9281
ENSG00000152154	TMEM178	61.0934
ENSG00000133639	BTG1	61.0355
ENSG00000127588	GNG13	60.7627
ENSG00000125966	MMP24	60.1143
ENSG00000081803	CADPS2	56.1896
ENSG00000065717	TLE2	56.1375
ENSG00000115756	HPCAL1	55.7325
ENSG00000103310	ZP2	52.3547
ENSG00000167619	TMEM145	50.7534
ENSG00000135750	KCNK1	50.053
ENSG00000149639	KIAA0889	50.0153
ENSG00000150995	ITPR1	49.7033
ENSG00000239775	AC017116,11	49.4442
ENSG00000180834	MAP6D1	48.9232
ENSG00000174963	ZIC4	48.6829
ENSG00000006468	ETV1	48.5244
ENSG00000138606	SHF	48.1991
ENSG00000138166	DUSP5	43.9798
ENSG00000163486	SRGAP2	43.698
ENSG00000171604	CXXC5	43.25
ENSG00000162032	SPSB3	41.7411
ENSG00000143847	PPFIA4	41.0029
ENSG00000011105	TSPAN9	40.7738
ENSG00000153561	RMND5A	40.6589
ENSG00000161509	GRIN2C	40.2122
ENSG00000141837	CACNA1A	40.0352
ENSG00000198795	ZNF521	39.6649
ENSG00000157933	SKI	39.5149
ENSG00000141098	GFOD2	38.4431
ENSG00000136848	DAB2IP	38.3569
ENSG00000074370	ATP2A3	38.3194
ENSG00000213398	LCAT	37.7349
ENSG00000154975	CA10	36.5138
ENSG00000168843	FSTL5	35.5705
ENSG00000161992	C16orf11	34.7935
ENSG00000100422	CERK	33.1893
ENSG00000166886	NAB2	33.1065
ENSG00000213846	AC098614,2	32.2336
ENSG00000129159	KCNC1	31.6749
ENSG00000103264	FBXO31	31.5382
ENSG00000254332	GS1-44D20,1	31.5321
ENSG00000109943	CRTAM	31.2054
ENSG00000167100	SAMD14	30.2545
ENSG00000070501	POLB	30.1944
ENSG00000241878	PISD	30.0829
ENSG00000183166	CALN1	29.9877
ENSG00000106069	CHN2	28.6881
ENSG00000109089	CDR2L	28.5579
ENSG00000143032	BARHL2	28.2478
ENSG00000180660	MAB21L1	26.922
ENSG00000109436	TBC1D9	26.5859
ENSG00000133816	MICAL2	26.4746
ENSG00000176641	RNF152	25.5099
ENSG00000213088	DARC	25.4462
ENSG00000187239	FNBP1	25.4178
ENSG00000053702	NRIP2	25.3915
ENSG00000253304	TMEM200B	25.172
ENSG00000168502	CCDC165	25.1253
ENSG00000165821	SALL2	24.5981
ENSG00000023330	ALAS1	24.5283
ENSG00000185615	PDIA2	24.08
ENSG00000155760	FZD7	24.0647
ENSG00000172794	RAB37	23.7181
ENSG00000149654	CDH22	23.4889
ENSG00000196369	SRGAP2P2	22.9544
ENSG00000184185	KCNJ12	22.5244
ENSG00000227877	RP11-59J5,1	22.4287
ENSG00000107819	SFXN3	22.122
ENSG00000259190	RP11-761I4,1	21.7283
ENSG00000029534	ANK1	21.6129
ENSG00000074964	ARHGEF10L	21.3441
ENSG00000170873	MTSS1	21.2577
ENSG00000164778	EN2	20.9436
ENSG00000170412	GPRC5C	20.8258
ENSG00000159023	EPB41	20.8151
ENSG00000008710	PKD1	20.6899
ENSG00000172349	IL16	20.5191
ENSG00000152822	GRM1	20.4914
ENSG00000183864	TOB2	20.4186
ENSG00000214694	ARHGEF33	20.3942
ENSG00000053254	FOXN3	20.3874
ENSG00000176058	TPRN	20.1601
ENSG00000157978	LDLRAP1	19.7558
ENSG00000008277	ADAM22	19.6133
ENSG00000117461	PIK3R3	19.4606
ENSG00000169758	C15orf27	19.3745
ENSG00000123933	MXD4	19.2135
ENSG00000139625	MAP3K12	19.1545
ENSG00000101224	CDC25B	18.8886
ENSG00000099889	ARVCF	18.6129
ENSG00000050820	BCAR1	18.3277
ENSG00000003393	ALS2	18.3112
ENSG00000110047	EHD1	18.28
ENSG00000168246	UBTD2	18.1936
ENSG00000152208	GRID2	17.9741
ENSG00000196739	COL27A1	17.8155
ENSG00000118242	MREG	17.7759
ENSG00000231779	RP4-594I10,2	17.7525
ENSG00000242732	RGAG4	17.3935
ENSG00000169427	KCNK9	17.2302
ENSG00000151692	RNF144A	17.0788
ENSG00000161647	MPP3	16.9877
ENSG00000114626	ABTB1	16.796
ENSG00000100647	KIAA0247	16.6716
ENSG00000106772	PRUNE2	16.5954
ENSG00000088543	C3orf18	16.1548
ENSG00000231824	C18orf42	16.1309
ENSG00000234965	SHISA8	16.0422
ENSG00000255509	RP11-445F12,1	15.5945
ENSG00000172345	STARD5	15.5225
ENSG00000146090	RASGEF1C	15.5095
ENSG00000242779	ZNF702P	14.9395
ENSG00000185519	FAM131C	14.8494
ENSG00000196132	MYT1	14.7845
ENSG00000167861	C17orf28	14.6989
ENSG00000164853	UNCX	14.673
ENSG00000112139	MDGA1	14.4408
ENSG00000165548	TMEM63C	14.3924
ENSG00000138604	GLCE	14.3141
ENSG00000173210	ABLIM3	14.2009
ENSG00000077782	FGFR1	14.1072
ENSG00000073169	RP3-402G11,5	14.0926
ENSG00000177679	SRRM3	14.0084
ENSG00000125492	BARHL1	13.899
ENSG00000173227	SYT12	13.639
ENSG00000139800	ZIC5	13.6189
ENSG00000077044	DGKD	13.5999
ENSG00000154127	UBASH3B	13.413
ENSG00000259714	RP11-64K12,6	13.3809
ENSG00000025039	RRAGD	13.3716
ENSG00000149527	PLCH2	13.1051
ENSG00000133874	RNF122	12.9671
ENSG00000132849	INADL	12.9614
ENSG00000007372	PAX6	12.8579
ENSG00000170276	HSPB2	12.7736
ENSG00000164418	GRIK2	12.7533
ENSG00000117602	RCAN3	12.719
ENSG00000156026	MCU	12.6421
ENSG00000130816	DNMT1	12.428
ENSG00000249568	RP11-234O6,2	12.379
ENSG00000117682	DHDDS	12.2994
ENSG00000171943	SRGAP2P1	12.2892
ENSG00000117676	RPS6KA1	12.2494
ENSG00000183783	KCTD8	11.8555
ENSG00000248235	AC037459,4	11.7921
ENSG00000169946	ZFPM2	11.6807
ENSG00000110171	TRIM3	11.5141
ENSG00000171316	CHD7	11.3395
ENSG00000215908	CROCCP2	11.181
ENSG00000100266	PACSIN2	11.1436
ENSG00000125450	NUP85	10.9008
ENSG00000101624	CEP76	10.8862
ENSG00000229299	RP4-583P15,10	10.8207
ENSG00000009694	ODZ1	10.7988
ENSG00000187595	ZNF385C	10.5078
ENSG00000136141	LRCH1	10.4928
ENSG00000134186	PRPF38B	10.414
ENSG00000254445	HSPB2-C11orf52	10.4023
ENSG00000226332	RP11-157P1,4	10.3111
ENSG00000139546	TARBP2	10.2712
ENSG00000156858	PRR14	10.2441
ENSG00000139910	NOVA1	10.2365
ENSG00000257923	CUX1	10.045
